# Supplementary material for: Research Trends of Follow-Up Care after Neonatal Intensive Care Unit Graduation for Children Born Preterm: A Scoping Review
Source: Int J Environ Res Public Health. 2021 Mar 22;18(6):3268. doi: 10.3390/ijerph18063268 (PMC8004188; doi:10.3390/ijerph18063268)
Supplement: Supplementary file 1 [file ijerph-18-03268-s001.zip]

Archive with 4 entries (3 files):
- ijerph-1151782-supplementary/Supplementary S1_0321.docx
- ijerph-1151782-supplementary/Supplementary S2_0321.docx
- ijerph-1151782-supplementary/Supplementary S3_0321.docx
- ijerph-1151782-supplementary/
